# Supplementary material for: Crystal Structure, Topology, DFT and Hirshfeld Surface Analysis of a Novel Charge Transfer Complex (L3) of Anthraquinone and 4-{[(anthracen-9-yl)meth-yl] amino}-benzoic Acid (L2) Exhibiting Photocatalytic Properties: An Experimental and Theoretical Approach
Source: Molecules. 2022 Mar 6;27(5):1724. doi: 10.3390/molecules27051724 (PMC8912118; doi:10.3390/molecules27051724)
Supplement: Supplementary file 1 [file molecules-27-01724-s001.zip]

Archive with 1 entries (1 files):
- molecules-1610021-supplementary.pdf
